# Supplementary material for: Non-canonical d-xylose and l-arabinose metabolism via d-arabitol in the oleaginous yeast Rhodosporidium toruloides
Source: Microb Cell Fact. 2023 Aug 3;22:145. doi: 10.1186/s12934-023-02126-x (PMC10398940; doi:10.1186/s12934-023-02126-x)
Supplement: Supplementary file 1 — Additional file 1. Strains used in this study with strain IDs and part numbers for relevant plasmids for retrieval on the Agile BioFoundry public registry (https://public-registry.agilebiofoundry.org). [file 12934_2023_2126_MOESM1_ESM.xlsx]

## Sheet: Sheet1
Figure	Strain Label	Background	Strain Registry ID	Construction Strategy	Transformation Method	Plasmid Registry ID
2,3,4,5,6,7,8,9,11,12	WT	N/A	ABF_004166	N/A	N/A	N/A
6,7,9,10,11,12	∆9990	WT	ABF_011016	Targeted Integration	ATMT	ABF_011017
3,4,9	∆8988	WT	ABF_011019	Targeted Integration	ATMT	ABF_011020
6	∆9990+OE XK	∆9990	ABF_011045	Random Integration	ATMT	ABF_011023
3	∆8988+OE XK	∆8988	ABF_011026	Random Integration	ATMT	ABF_011023
4	∆8988+OE XI	∆8988	ABF_011025	Random Integration	ATMT	ABF_011024
4	∆8988+OE XI+XK	∆8988	ABF_011022	Random Integration	ATMT	ABF_011021
2	∆9774+OE XI	∆9774	ABF_011029	Random Integration	ATMT	ABF_011024
2	∆9774	WT	ABF_011027	Targeted Integration	ATMT	ABF_011028
5	∆12977	WT	ABF_011032	Targeted Integration	ATMT	ABF_011033
in text	∆12974	WT	ABF_011035	Targeted Integration	ATMT	ABF_011034
5,9	∆16452	WT	ABF_011036	Targeted Integration	ATMT	ABF_011037
7,8	∆14368	WT	ABF_011038	Targeted Integration	ATMT	ABF_011039
11,12,13	∆9990 ∆16850	∆9990	ABF_011040	Targeted Integration	ATMT	ABF_011041
11,12	∆9990 ∆16850*	∆9990 ∆16850	ABF_011046	adaptive evolution	N/A	N/A
13	∆9990 ∆16850 ∆14368	∆9990 ∆16850	ABF_011042	Targeted Integration	ATMT	ABF_011039
in text	∆9990+OE RTO4_16850	∆9990	N/A	Random Integration	ATMT	ABF_011043
